# Supplementary material for: Physicochemical and Rheological Properties of Floury Rice Powder with Different Particle Sizes: Effects on Gluten-Free Sponge Cake Qualities
Source: Gels. 2025 Oct 1;11(10):789. doi: 10.3390/gels11100789 (PMC12562764; doi:10.3390/gels11100789)
Supplement: Supplementary file 1 [file gels-11-00789-s001.zip]

Archive with 1 entries (1 files):
- gels-3895773-supplementary.pdf
